# Supplementary material for: Parallel Endografting And Chimney Endovascular (PEACE) registry outcomes in emergency repair of complex abdominal aortic aneurysms
Source: Br J Surg. 2025 Dec 30;113(1):znaf278. doi: 10.1093/bjs/znaf278 (PMC12750328; doi:10.1093/bjs/znaf278)
Supplement: znaf278_Supplementary_Data [file znaf278_supplementary_data.zip]

Archive with 4 entries (4 files):
- Suppl.docx
- Supplementary Figure 1.jpg
- Supplementary Figure 2.jpg
- Supplementary Figure 3.jpg
